# Supplementary material for: Diffusion coefficients and dissociation constants of enhanced green fluorescent protein binding to free standing membranes
Source: Data Brief. 2015 Oct 26;5:537–41. doi: 10.1016/j.dib.2015.10.002 (PMC4625048; doi:10.1016/j.dib.2015.10.002)
Supplement: Supplementary file 1 — Supplementary material [file mmc1.zip]

Archive with 5 entries (5 files):
- conflict of interest_Heinemann.pdf
- conflict of interest_Petrasek.pdf
- conflict of interest_Thomas.pdf
- conflict_of_interest_Schwille.pdf
- conflict_of_interest_Visco.pdf
